# Supplementary material for: Excessive dietary linoleic acid promotes plasma accumulation of pronociceptive fatty acyl lipid mediators
Source: Sci Rep. 2022 Oct 25;12:17832. doi: 10.1038/s41598-022-21823-y (PMC9596689; doi:10.1038/s41598-022-21823-y)
Supplement: Supplementary file 1 — Supplementary Information 1. [file 41598_2022_21823_MOESM1_ESM.xlsx]

## Sheet: Figure 1 Extended Dataset
Sample	Diet	tetranor PGEM	TXB2	5(S),15(S)-DiHEPE	13-HODE	13(S)-HOTrE	5-HETE	11-HETE	12-HETE	15-HETE	12(S)-HHTrE	12-HEPE	10-HDoHE	14-HDoHE	9(10)-EpOME	9,10-DiHOME	12,13-DiHOME	14,15-DiHETrE	9-OxoODE	13-OxoODE	PGA2	9-HODE	8-HETE	20-HETE	tetranor 12-HETE	4-HDoHE	12(13)-EpOME	19,20-DiHDoPE	PGD2	PGJ2	8-HDoHE	14(15)-EpETrE	5,6-DiHETrE	11,12-DiHETrE	15-keto PGF2a	13-HDoHE	20-HDoHE	13,14dh-15k-PGD2	9(S)-HOTrE	5(S),12(S)-DiHETE	15(S)-HEDE	18-HEPE	16-HDoHE	5(6)-EpETrE	11(12)-EpETrE	19(20)-EpDPE	5(S)-HETrE	9-OxoOTrE	5-oxoETE
Plasma1	High LA	0.0904086	12.8481	0.345333	781.151	4.03904	28.2007	64.8714	1073.96	21.9904	7.51654	15.4139	2.0987	16.0655	5.41497	2.06838	3.63979	5.5071	40.3429	58.1347	0.523551	42.6988	9.69665	5.8473	13.2739	1.57971	3.13519	0.272715	1.29793	0.485104	0.418267	0.567378	0.157979	1.45593	0.572806	1.71235	1.09484	0.692594	0.00015	0.292565	0.626062	0.738107	0.729641	0.459551	0.00015	0.162577	0.00015	0.00015	1.70106
Plasma4	High LA	0.106781	16.7787	0.327137	751.935	3.16731	23.7429	86.8884	856.745	19.8013	3.78045	11.5841	1.71139	10.9463	5.618	3.32906	9.7886	13.0726	26.2599	34.3496	0.652853	37.2175	7.83052	5.73108	12.4171	1.14171	2.42503	1.31506	1.99492	0.651573	0.71507	0.55037	0.18203	3.628	1.07935	2.32472	0.959303	0.681671	1.25226	0.132633	0.466768	1.08209	0.449707	0.441748	0.00015	0.15436	0.722886	0.00015	2.05254
Plasma6	High LA	0.0873443	11.4758	0.294809	570.43	2.54383	21.7577	63.5261	1316.52	17.4417	7.87708	17.564	3.73401	25.6955	2.66764	2.30285	4.00458	3.75466	53.4844	85.1605	0.303284	50.4368	11.3172	3.79967	20.8699	2.29066	1.34846	0.459755	1.27214	0.486098	0.970901	1.505	0.00015	0.893307	0.527967	2.27745	1.19935	0.456912	1.71289	0.443175	0.291098	0.00015	1.12755	0.325178	0.413235	0.00015	0.575804	0.401721	2.34467
Plasma7	High LA	0.0430155	6.94059	0.617774	504.715	2.31502	18.3243	35.7546	438.536	11.8671	2.80535	6.02177	1.28955	6.41069	4.65556	1.49096	3.35412	3.12167	35.293	60.563	0.316845	43.1042	5.26566	5.15284	6.09166	1.06057	5.37432	0.305954	1.07821	0.40882	0.500184	0.639197	0.151155	0.743569	0.426322	0.676996	0.437341	0.00015	0.915501	0.0586866	0.360226	1.11529	0.740802	0.299316	0.384894	0.188887	0.457169	0.219082	0.991464
Plasma8	High LA	0.0958692	4.85897	0.259339	463.334	2.23959	12.8297	28.9477	322.614	9.70677	2.01383	2.58799	0.534906	4.4297	1.17471	1.02409	3.40937	6.04896	15.1436	20.105	0.319042	24.5987	5.77696	5.69959	5.88202	1.13685	1.08781	0.228538	0.878655	0.00015	0.424005	0.388291	0.131744	0.95689	0.280328	0.00015	0.604968	0.00015	1.02556	0.0738189	0.00015	0.00015	0.00015	0.346333	0.499177	0.129795	0.00015	0.00015	1.19112
Plasma12	High LA	0.0898756	6.23955	0.296455	502.698	1.93948	15.1131	36.369	392.304	15.4263	3.9057	3.72945	1.06203	8.43175	1.66946	1.09893	1.70608	2.39766	32.061	57.7987	0.193947	32.0097	7.46842	1.46356	9.47114	1.13007	1.84478	0.0931862	0.704873	0.214926	0.00015	0.360084	0.11763	0.52706	0.31532	0.799006	0.3496	0.424706	1.30497	0.203626	0.60104	0.55115	0.00015	0.289675	0.322607	0.00015	0.00015	0.00015	1.47989
Plasma14	High LA	0.12193	4.715	0.405318	341.661	1.81661	13.1956	28.7218	251.479	11.6493	3.01434	1.78985	0.933144	6.39954	4.6788	1.12609	2.69674	14.046	29.6461	49.8416	0.291399	30.5288	6.15594	5.42983	9.76195	0.00015	2.78596	0.274539	0.992855	0.461644	0.230281	0.428866	0.067706	2.16324	0.50498	0.721296	0.00015	0.880077	0.78217	0.0998258	0.197258	0.561725	0.00015	0.234471	0.401989	0.00015	0.247388	0.316604	1.33628
Plasma15	High LA	0.0967357	30.5428	0.373673	503.013	1.43578	22.5574	125.993	1573.84	36.929	18.9796	20.4577	4.2175	37.4135	8.71438	1.65951	2.63475	5.15339	46.3334	107.835	1.04726	53.7739	15.7712	5.24762	18.1368	1.7572	5.33932	0.327776	3.11789	0.919167	0.868591	2.25801	0.0566582	0.822609	1.1737	4.31196	1.54827	0.773899	1.71825	0.387992	0.683273	0.00015	1.74928	0.410473	0.634244	0.200427	0.777282	0.00015	2.05906
Plasma21	High LA	0.157969	2.30267	0.464105	1192.15	6.4129	11.0153	15.8578	226.533	11.8033	1.39788	2.89758	0.873502	8.36752	15.9168	1.1715	2.39306	1.18665	106.363	233.097	0.24712	176.124	6.45737	0.00015	0.00015	0.805425	11.1565	0.0564995	0.372443	0.00015	0.483313	0.522075	0.0366534	0.202294	0.167535	0.00015	0.488714	0.00015	4.27465	0.56989	0.413032	0.00015	0.276958	0.0913914	0.00015	0.00015	0.00015	0.840586	0.00015
Plasma22	High LA	0.115778	22.3051	0.356062	1176.29	4.93144	12.5282	68.7738	312.759	28.5106	15.1194	1.81119	0.823586	6.57563	7.75134	1.32679	2.1575	1.02134	60.0851	97.1457	0.266856	116.575	6.25103	2.195	4.3462	0.780769	5.24066	0.00015	0.822915	0.486948	0.00015	0.244878	0.0472386	0.00015	0.122355	0.00015	0.355028	0.557025	2.31291	0.724018	0.437068	0.00015	0.00015	0.0711924	0.177608	0.00015	0.00015	0.00015	0.00015
Plasma23	High LA	0.0503322	2.42522	0.406872	786.188	3.11081	10.0167	14.4895	198.689	12.3134	1.97917	0.936134	0.799599	7.59378	3.92269	0.600682	1.03598	1.38793	47.4069	86.2144	0.11128	82.3117	5.1098	2.77033	2.50297	0.887024	3.13012	0.00015	0.00015	0.335992	0.299626	0.21203	0.0944768	0.216168	0.00015	0.00015	0.00015	0.00015	3.2133	0.254038	0.475137	0.00015	0.00015	0.0628188	0.00015	0.00015	0.00015	0.235206	0.74546
Plasma2	Low LA	0.114915	7.45371	0.816717	142.795	4.70812	8.67429	75.2094	1104.09	14.184	5.72482	146.738	7.04975	72.9302	1.29313	1.39904	1.74476	7.35009	7.23414	7.57548	0.569313	4.96617	0.00015	7.53324	6.22942	3.60799	0.576817	1.70365	1.30615	0.362928	2.74914	1.18372	0.121989	4.13231	0.740406	19.2927	3.67253	0.878216	0.00015	0.939118	0.369603	3.01599	3.98829	0.152908	0.252664	0.662792	9.24275	0.257614	0.00015
Plasma3	Low LA	0.0702843	10.845	0.614718	216.274	4.56302	19.3184	123.788	1250.48	22.8817	11.375	126.402	10.9284	88.8055	2.94857	2.54716	2.37475	2.34943	11.4668	12.0684	1.15142	10.9258	6.08987	5.20901	7.54819	4.30988	1.79341	0.96878	1.12344	0.546345	2.64698	0.663318	0.0436114	1.35182	0.851071	21.0425	4.8413	1.02064	1.74339	0.00015	0.703048	0.596446	6.40976	0.13838	0.433751	1.02014	9.08854	0.692856	1.3053
Plasma5	Low LA	0.0524056	13.0171	0.16549	148.008	5.11904	10.1636	93.3931	585.139	19.6038	5.62331	56.5463	6.99943	53.9733	4.43993	0.603155	0.53232	1.28653	8.70311	13.823	0.568902	11.6326	4.98346	5.59282	5.64911	3.19425	3.62906	0.786946	1.44911	0.253556	2.85598	0.624659	0.0409195	1.08363	0.831704	15.1848	2.98287	0.744275	0.00015	0.00015	0.795705	2.01699	3.40519	0.175512	0.408795	0.573058	0.00015	0.727674	0.8663
Plasma9	Low LA	0.071766	3.46609	0.246653	46.0314	2.27262	6.3229	21.0838	164.009	6.48889	1.46195	12.3227	2.74422	13.0097	1.85063	0.158982	0.335241	1.05957	5.66305	5.70143	0.217668	5.29675	3.94672	3.11673	6.16491	2.66256	1.73223	0.505221	0.543698	0.136196	1.95025	0.448093	0.0517338	0.434021	0.223856	2.41734	1.74633	0.417889	0.818004	0.0521662	0.00015	0.785565	1.65826	0.0964062	0.287312	0.436911	0.00015	0.00015	0.604173
Plasma10	Low LA	0.0452685	6.463	0.736055	221.385	3.67769	9.04701	95.4149	1019.79	15.1763	5.61389	107.469	9.02293	48.3848	2.0811	1.50231	1.4034	4.07403	11.3223	21.7816	0.834885	0.00015	4.84753	5.05183	7.54874	2.57212	1.00394	1.13856	0.760115	0.356203	4.01193	0.289705	0.0303652	2.10885	0.768817	14.9084	3.3198	0.89281	3.39531	0.0500267	0.471249	1.66322	4.17163	0.00015	0.262821	0.567309	5.50531	0.667958	0.00015
Plasma11	Low LA	0.0419746	10.6658	0.449729	193.158	3.75344	6.03894	93.4614	403.22	17.5993	7.36631	70.7395	4.30067	27.1902	1.89106	0.943797	0.998937	2.368	6.78886	10.4928	0.953502	4.2722	2.46089	5.16429	5.53777	2.57448	1.22903	0.881463	1.41033	0.477229	2.65688	0.279203	0.0648824	1.67594	0.664915	15.2166	2.74124	0.708846	0.00015	0.0478775	0.835637	2.47426	2.7498	0.00015	0.266563	0.432101	6.32699	0.435985	0.443161
Plasma13	Low LA	0.0461451	7.07145	0.453454	85.2854	2.75004	6.09089	42.1712	234.912	10.418	3.51938	45.4463	3.81754	23.4839	1.51715	0.456526	0.62387	4.53782	4.48756	8.71107	0.43093	6.77225	3.01035	6.51733	4.07286	3.24163	0.908939	1.0885	0.62807	0.177808	2.0698	0.387229	0.0607271	2.7062	0.309532	8.01764	2.01005	0.523098	1.95278	0.0380319	0.312475	4.29497	2.06498	0.00015	0.272172	0.559028	5.35698	0.259734	0.00015
Plasma16	Low LA	0.0834809	13.5767	0.678455	200.103	5.0135	10.103	115.965	1470.17	20.1053	9.4986	145.693	6.78717	59.7099	3.29681	2.23985	2.04905	4.4307	13.204	23.0564	1.69726	15.4659	6.56336	4.67163	9.75201	2.65287	1.7498	0.96158	1.49816	0.759299	2.57453	0.464199	0.00015	2.12202	0.907053	12.9227	3.11541	0.639459	0.00015	0.00015	0.220294	1.06194	3.7146	0.0844451	0.403294	0.784324	6.79401	0.348378	0.611494
Plasma17	Low LA	0.110772	11.4881	0.274121	79.8937	4.31256	6.02576	35.8631	178.49	10.8556	4.2135	14.5408	3.6812	20.2702	0.816737	0.141522	0.463233	1.75566	4.90205	7.67838	0.424659	15.0434	5.752	1.71755	2.28609	1.99045	0.00015	0.433652	1.01482	0.124245	1.20036	0.259412	0.0459778	0.253805	0.242504	1.598	0.49869	0.777446	2.62862	0.00015	0.00015	1.525	1.09353	0.00015	0.141957	0.178213	2.3605	0.74362	0.00015
Plasma18	Low LA	0.101889	3.01815	0.261071	139.447	4.92864	4.77713	16.0012	62.0176	4.8421	1.86879	11.9263	2.78043	11.1446	0.872646	0.529038	0.926332	1.0272	7.07105	14.5682	0.00015	11.9825	2.67777	4.23173	2.38152	1.44766	0.626227	0.196625	0.00015	0.258206	3.77948	0.00015	0.00015	0.00015	0.00015	1.64382	0.00015	0.00015	4.71703	0.00015	0.00015	0.696436	0.857438	0.00015	0.00015	0.00015	1.51739	0.483344	0.00015
Plasma19	Low LA	0.123991	3.1127	0.14194	111.334	5.21985	4.47857	18.6474	75.6399	5.33534	2.28891	7.69691	1.52141	8.19968	0.829217	0.272724	0.488676	0.607032	6.68042	10.1184	0.193087	12.607	2.35898	1.16141	1.10846	2.25076	0.529765	0.237668	0.00015	0.00015	0.910368	0.00015	0.0228931	0.00015	0.00015	1.3902	0.673978	0.305021	3.57345	0.093994	0.00015	0.66816	0.00015	0.00015	0.00015	0.118023	2.82861	0.367029	0.00015
Plasma20	Low LA	0.128016	8.93824	0.240708	77.7127	2.53904	5.97837	29.2975	68.293	7.23293	5.10712	8.38577	1.21198	7.33246	0.580696	0.165056	0.372952	0.39405	3.41704	5.41751	0.265293	8.01482	2.02522	1.92902	0.964165	3.12461	0.429483	0.138805	0.850743	0.246131	0.00015	0.00015	0.0479618	0.269361	0.00015	1.13606	0.00015	0.468764	2.16674	0.00015	0.00015	0.541887	0.00015	0.00015	0.00015	0.180876	4.2078	0.00015	0.00015
[truncated: 3 more columns]
