# Supplementary material for: Excessive dietary linoleic acid promotes plasma accumulation of pronociceptive fatty acyl lipid mediators
Source: Sci Rep. 2022 Oct 25;12:17832. doi: 10.1038/s41598-022-21823-y (PMC9596689; doi:10.1038/s41598-022-21823-y)
Supplement: Supplementary file 2 — Supplementary Information 2. [file 41598_2022_21823_MOESM2_ESM.xlsx]

## Sheet: Figure 2 Extended Dataset
Lipid Mediator	log2FoldChange	pvalue
13-HODE	-2.31408	1.59794e-06
4-HDoHE	1.29418	9.0546e-06
9-OxoODE	-2.56243	2.96769e-05
8-HDoHE	2.355	4.57231e-05
5(6)-EpETrE	-2.35025	0.000115399
5(S)-HETrE	4.13279	0.000285035
5-HETE	-1.08973	0.000326292
13-OxoODE	-2.78411	0.000412597
19(20)-EpDPE	2.59408	0.000528403
9-HODE	-2.81349	0.000611606
8-HETE	-1.08742	0.00104526
5-oxoETE	-1.98484	0.0017517
13-HDoHE	3.03626	0.00179688
10-HDoHE	1.62538	0.00233536
16-HDoHE	2.4435	0.00278235
7(8)-EpDPE	2.34673	0.00307682
12,13-DiHOME	-1.7058	0.00322028
18-HEPE	2.13039	0.00337168
12-HEPE	3.02683	0.0036979
12(13)-EpOME	-1.71865	0.00537803
9(10)-EpOME	-1.59745	0.00591316
20-HDoHE	1.73758	0.00670474
5-HEPE	3.08519	0.0106845
14-HDoHE	1.5255	0.0144076
5,6-DiHETrE	-1.09909	0.0159016
19,20-DiHDoPE	1.31363	0.0182946
tetranor 12-HETE	-0.920001	0.042749
9-OxoOTrE	1.18178	0.0466244
9,10-DiHOME	-0.775705	0.0643411
5(S),12(S)-DiHETE	-1.53226	0.0717474
13(S)-HOTrE	0.399562	0.0817306
14,15-DiHETrE	-0.985427	0.0919214
15-HETE	-0.477251	0.11563
13,14dh-15k-PGD2	0.597966	0.129804
14(15)-EpETrE	-0.864291	0.142905
PGA2	0.648364	0.192523
8(9)-EpETrE	4.51369	0.273827
tetranor PGEM	-0.217372	0.327235
TXB2	-0.418495	0.338038
PGJ2	-0.392662	0.34408
15(S)-HEDE	-0.420812	0.371001
PGD2	-0.369247	0.380558
11-HETE	0.28958	0.468514
5(S),15(S)-DiHEPE	0.16702	0.553886
11,12-DiHETrE	0.349683	0.560065
12(S)-HHTrE	-0.228879	0.637185
20-HETE	0.13451	0.649987
12-HETE	-0.19943	0.702235
11(12)-EpETrE	-0.179767	0.71721
9(S)-HOTrE	0.0560704	0.912546
15-keto PGF2a	-0.0259566	0.956998
PGE2	0.0129234	0.978703
