# Supplementary material for: Excessive dietary linoleic acid promotes plasma accumulation of pronociceptive fatty acyl lipid mediators
Source: Sci Rep. 2022 Oct 25;12:17832. doi: 10.1038/s41598-022-21823-y (PMC9596689; doi:10.1038/s41598-022-21823-y)
Supplement: Supplementary file 3 — Supplementary Information 3. [file 41598_2022_21823_MOESM3_ESM.xlsx]

## Sheet: Sheet1
IUPAC Name	Abbreviation	PubChem Link
(Z)-7-[(1R,2R,3R)-3-hydroxy-2-[(E,3S)-3-hydroxyoct-1-enyl]-5-oxocyclopentyl]hept-5-enoic acid	PGE2	https://pubchem.ncbi.nlm.nih.gov/compound/5280360
8-[(1R,2R,5R)-2-(2-carboxyethyl)-5-hydroxy-3-oxocyclopentyl]-6-oxooctanoic acid	tetranor PGEM	https://pubchem.ncbi.nlm.nih.gov/compound/161468
(Z)-7-[(2R,3S,4S)-4,6-dihydroxy-2-[(E,3S)-3-hydroxyoct-1-enyl]oxan-3-yl]hept-5-enoic acid	TXB2	https://pubchem.ncbi.nlm.nih.gov/compound/5283137
(9Z,11E)-13-hydroxyoctadeca-9,11-dienoic acid	13-HODE	https://pubchem.ncbi.nlm.nih.gov/compound/5282947
(9Z,11E,13S,15Z)-13-hydroxyoctadeca-9,11,15-trienoic acid	13(S)-HOTrE	https://pubchem.ncbi.nlm.nih.gov/compound/16061072
(5S,6E,8Z,11Z,14Z)-5-hydroxyicosa-6,8,11,14-tetraenoic acid	5-HETE	https://pubchem.ncbi.nlm.nih.gov/compound/5280733
(5Z,8Z,12E,14Z)-11-hydroxyicosa-5,8,12,14-tetraenoic acid	11-HETE	https://pubchem.ncbi.nlm.nih.gov/compound/14123410
(5E,8E,10E,14E)-12-hydroxyicosa-5,8,10,14-tetraenoic acid	12-HETE	https://pubchem.ncbi.nlm.nih.gov/compound/5353272
(5Z,8Z,11Z,13E)-15-hydroxyicosa-5,8,11,13-tetraenoic acid	15-HETE	https://pubchem.ncbi.nlm.nih.gov/compound/9966861
(5Z,8E,10E,12S)-12-hydroxyheptadeca-5,8,10-trienoic acid	12(S)-HHTrE	https://pubchem.ncbi.nlm.nih.gov/compound/5283141
(5Z,8Z,10E,14Z,17Z)-12-hydroxyicosa-5,8,10,14,17-pentaenoic acid	12-HEPE	https://pubchem.ncbi.nlm.nih.gov/compound/10041593
(4Z,7Z,11E,13Z,16Z,19Z)-10-hydroxydocosa-4,7,11,13,16,19-hexaenoic acid	10-HDoHE	https://pubchem.ncbi.nlm.nih.gov/compound/11537494
(4Z,7Z,10Z,12E,16Z,19Z)-14-hydroxydocosa-4,7,10,12,16,19-hexaenoic acid	14-HDoHE	https://pubchem.ncbi.nlm.nih.gov/compound/11566378
8-[3-[(Z)-oct-2-enyl]oxiran-2-yl]octanoic acid	9(10)-EpOME	https://pubchem.ncbi.nlm.nih.gov/compound/6246154
(Z)-9,10-dihydroxyoctadec-12-enoic acid	9,10-DiHOME	https://pubchem.ncbi.nlm.nih.gov/compound/9966640
(Z)-12,13-dihydroxyoctadec-9-enoic acid	12,13-DiHOME	https://pubchem.ncbi.nlm.nih.gov/compound/10236635
(5Z,8Z,11Z)-14,15-dihydroxyicosa-5,8,11-trienoic acid	14,15-DiHETrE	https://pubchem.ncbi.nlm.nih.gov/compound/5283147
(10E,12Z)-9-oxooctadeca-10,12-dienoic acid	9-OxoODE	https://pubchem.ncbi.nlm.nih.gov/compound/9839084
(9E,11E)-13-oxooctadeca-9,11-dienoic acid	13-OxoODE	https://pubchem.ncbi.nlm.nih.gov/compound/5283012
(Z)-7-[(1R,2S)-2-[(E,3S)-3-hydroxyoct-1-enyl]-5-oxocyclopent-3-en-1-yl]hept-5-enoic acid	PGA2	https://pubchem.ncbi.nlm.nih.gov/compound/5280880
(10E,12Z)-9-hydroxyoctadeca-10,12-dienoic acid	9-HODE	https://pubchem.ncbi.nlm.nih.gov/compound/5282944
(5Z,9E,11Z,14Z)-8-hydroxyicosa-5,9,11,14-tetraenoic acid	8-HETE	https://pubchem.ncbi.nlm.nih.gov/compound/11976122
(5Z,8Z,11Z,14Z)-20-hydroxyicosa-5,8,11,14-tetraenoic acid	20-HETE	https://pubchem.ncbi.nlm.nih.gov/compound/5283157
(4Z,6E,8S,10Z)-8-hydroxyhexadeca-4,6,10-trienoic acid	tetranor 12-HETE	https://pubchem.ncbi.nlm.nih.gov/compound/15730832
(5E,7Z,10Z,13Z,16Z,19Z)-4-hydroxydocosa-5,7,10,13,16,19-hexaenoic acid	4-HDoHE	https://pubchem.ncbi.nlm.nih.gov/compound/14429109
(Z)-11-(3-pentyloxiran-2-yl)undec-9-enoic acid	12(13)-EpOME	https://pubchem.ncbi.nlm.nih.gov/compound/5356421
(4Z,7Z,10Z,13Z,16Z)-19,20-dihydroxydocosa-4,7,10,13,16-pentaenoic acid	19,20-DiHDoPE	https://pubchem.ncbi.nlm.nih.gov/compound/16061148
(Z)-7-[(1R,2R,5S)-5-hydroxy-2-[(E,3S)-3-hydroxyoct-1-enyl]-3-oxocyclopentyl]hept-5-enoic acid	PGD2	https://pubchem.ncbi.nlm.nih.gov/compound/448457
(Z)-7-[(1S,5R)-5-[(E,3S)-3-hydroxyoct-1-enyl]-4-oxocyclopent-2-en-1-yl]hept-5-enoic acid	PGJ2	https://pubchem.ncbi.nlm.nih.gov/compound/5280884
(4Z,6E,10Z,13Z,16Z,19Z)-8-hydroxydocosa-4,6,10,13,16,19-hexaenoic acid	8-HDoHE	https://pubchem.ncbi.nlm.nih.gov/compound/11976798
(5Z,8Z,11Z)-13-(3-pentyloxiran-2-yl)trideca-5,8,11-trienoic acid	14(15)-EpETrE	https://pubchem.ncbi.nlm.nih.gov/compound/5283205
(8Z,11Z,14Z)-5,6-dihydroxyicosa-8,11,14-trienoic acid	5,6-DiHETrE	https://pubchem.ncbi.nlm.nih.gov/compound/5283142
(5Z,8Z,14Z)-11,12-dihydroxyicosa-5,8,14-trienoic acid	11,12-DiHETrE	https://pubchem.ncbi.nlm.nih.gov/compound/5283146
(Z)-7-[(1R,2R,3R,5S)-3,5-dihydroxy-2-[(E)-3-oxooct-1-enyl]cyclopentyl]hept-5-enoic acid	15-keto PGF2a	https://pubchem.ncbi.nlm.nih.gov/compound/5280887
(4Z,7Z,10Z,14E,16Z,19Z)-13-hydroxydocosa-4,7,10,14,16,19-hexaenoic acid	13-HDoHE	https://pubchem.ncbi.nlm.nih.gov/compound/11559259
(4Z,7Z,10Z,13Z,16Z,18E)-20-hydroxydocosa-4,7,10,13,16,18-hexaenoic acid	20-HDoHE	https://pubchem.ncbi.nlm.nih.gov/compound/16061143
(Z)-7-[(1R,2R,5S)-5-hydroxy-3-oxo-2-(3-oxooctyl)cyclopentyl]hept-5-enoic acid	13,14dh-15k-PGD2	https://pubchem.ncbi.nlm.nih.gov/compound/5283036
(9S,10E,12Z,15Z)-9-hydroxyoctadeca-10,12,15-trienoic acid	9(S)-HOTrE	https://pubchem.ncbi.nlm.nih.gov/compound/6439873
(5S,6Z,8E,10E,12R,14Z)-5,12-dihydroxyicosa-6,8,10,14-tetraenoic acid	5(S),12(S)-DiHETE	https://pubchem.ncbi.nlm.nih.gov/compound/5280492
(11Z,13E,15S)-15-hydroxyicosa-11,13-dienoic acid	15(S)-HEDE	https://pubchem.ncbi.nlm.nih.gov/compound/13723964
(5Z,8Z,11Z,14Z,16E)-18-hydroxyicosa-5,8,11,14,16-pentaenoic acid	18-HEPE	https://pubchem.ncbi.nlm.nih.gov/compound/16061132
(4Z,7Z,10Z,13Z,17E,19Z)-16-hydroxydocosa-4,7,10,13,17,19-hexaenoic acid	16-HDoHE	https://pubchem.ncbi.nlm.nih.gov/compound/11595378
4-[3-[(2Z,5Z,8Z)-tetradeca-2,5,8-trienyl]oxiran-2-yl]butanoic acid	5(6)-EpETrE	https://pubchem.ncbi.nlm.nih.gov/compound/5283202
(5E,8Z)-10-[3-[(E)-oct-2-enyl]oxiran-2-yl]deca-5,8-dienoic acid	11(12)-EpETrE	https://pubchem.ncbi.nlm.nih.gov/compound/53480479
(4Z,7Z,10Z,13Z,16Z)-18-(3-ethyloxiran-2-yl)octadeca-4,7,10,13,16-pentaenoic acid	19(20)-EpDPE	https://pubchem.ncbi.nlm.nih.gov/compound/11631565
8,9-dihydroxyicosa-5,11,14-trienoic acid	8,9-DiHETrE	https://pubchem.ncbi.nlm.nih.gov/compound/3246873
(Z)-7-[(1R,2R,3R)-3-hydroxy-5-oxo-2-(3-oxooctyl)cyclopentyl]hept-5-enoic acid	13,14dh-15k-PGE2	https://pubchem.ncbi.nlm.nih.gov/compound/5280711
(5S,6E,8Z,11Z)-5-hydroxyicosa-6,8,11-trienoic acid	5(S)-HETrE	https://pubchem.ncbi.nlm.nih.gov/compound/5283143
(4Z,7Z)-9-[3-[(2Z,5Z,8Z)-undeca-2,5,8-trienyl]oxiran-2-yl]nona-4,7-dienoic acid	10(11)-EpDPE	https://pubchem.ncbi.nlm.nih.gov/compound/11638767
(10E,12Z,15Z)-9-oxooctadeca-10,12,15-trienoic acid	9-OxoOTrE	https://pubchem.ncbi.nlm.nih.gov/compound/11380794
(6E,8Z,11Z,14Z)-5-oxoicosa-6,8,11,14-tetraenoic acid	5-oxoETE	https://pubchem.ncbi.nlm.nih.gov/compound/5283159
(8S,9Z,11E,14Z)-8-hydroxyicosa-9,11,14-trienoic acid	8(S)-HETrE	https://pubchem.ncbi.nlm.nih.gov/compound/35025143
(6E,8Z,11Z,14Z,17Z)-5-hydroxyicosa-6,8,11,14,17-pentaenoic acid	5-HEPE	https://pubchem.ncbi.nlm.nih.gov/compound/6439678
(4Z,7Z,9E,13Z,16Z,19Z)-11-hydroxydocosa-4,7,9,13,16,19-hexaenoic acid	11-HDoHE	https://pubchem.ncbi.nlm.nih.gov/compound/11631564
(E)-7-[3-[(2E,5E)-undeca-2,5-dienyl]oxiran-2-yl]hept-5-enoic acid	8(9)-EpETrE	https://pubchem.ncbi.nlm.nih.gov/compound/5353364
(5Z,9E,11Z,14Z,17Z)-8-hydroxyicosa-5,9,11,14,17-pentaenoic acid	8-HEPE	https://pubchem.ncbi.nlm.nih.gov/compound/16061128
(4Z,7Z,10Z,13Z,15E,19Z)-17-hydroxydocosa-4,7,10,13,15,19-hexaenoic acid	17-HDoHE	https://pubchem.ncbi.nlm.nih.gov/compound/6439179
(Z)-6-[3-[(2Z,5Z,8Z,11Z)-tetradeca-2,5,8,11-tetraenyl]oxiran-2-yl]hex-4-enoic acid	7(8)-EpDPE	https://pubchem.ncbi.nlm.nih.gov/compound/11653103
(4Z,8E,10Z,13Z,16Z,19Z)-7-hydroxydocosa-4,8,10,13,16,19-hexaenoic acid	7-HDoHE	https://pubchem.ncbi.nlm.nih.gov/compound/16061142
(5S,6E,8Z,11Z,13E,15S)-5,15-dihydroxyicosa-6,8,11,13-tetraenoic acid	5(S),15(S)-DiHETE	https://pubchem.ncbi.nlm.nih.gov/compound/5283158
(5Z,8Z,12E,14Z,17Z)-11-hydroxyicosa-5,8,12,14,17-pentaenoic acid	11-HEPE	https://pubchem.ncbi.nlm.nih.gov/compound/16061130
(5Z,8Z,11Z,13E,15S,17Z)-15-hydroxyicosa-5,8,11,13,17-pentaenoic acid	15(S)-HEPE	https://pubchem.ncbi.nlm.nih.gov/compound/5283192
(5S,6R,7E,9E,11Z,13E,15S)-5,6,15-trihydroxyicosa-7,9,11,13-tetraenoic acid	LXA4	https://pubchem.ncbi.nlm.nih.gov/compound/5280914
(Z)-7-[(1R,2R,3R)-2-[(E,3S,7R)-3,7-dihydroxyoct-1-enyl]-3-hydroxy-5-oxocyclopentyl]hept-5-enoic acid	19-OH PGE2	https://pubchem.ncbi.nlm.nih.gov/compound/5283038
(Z)-7-[(1R,2R,3R)-2-[(E,3S)-3,8-dihydroxyoct-1-enyl]-3-hydroxy-5-oxocyclopentyl]hept-5-enoic acid	20-OH PGE2	https://pubchem.ncbi.nlm.nih.gov/compound/5283034
7-[(1R,2S,3R,5S)-3,5-dihydroxy-2-[(1E,3S,5Z)-3-hydroxyocta-1,5-dienyl]cyclopentyl]-6-oxoheptanoic acid	6kPGF1a	https://pubchem.ncbi.nlm.nih.gov/compound/53470601
(Z)-7-[(2R,3S,4S)-4,6-dihydroxy-2-[(1E,3S,5Z)-3-hydroxyocta-1,5-dienyl]oxan-3-yl]hept-5-enoic acid	TXB3	https://pubchem.ncbi.nlm.nih.gov/compound/5283140
(9Z,11E,13S,15Z)-13-hydroxyoctadeca-9,11,15-trienoic acid	13(S)-HOTrE(g)	https://pubchem.ncbi.nlm.nih.gov/compound/16061072
7-[(1R,2R,3R)-2-[(E,3S,7R)-3,7-dihydroxyoct-1-enyl]-3-hydroxy-5-oxocyclopentyl]heptanoic acid	19(R)-hydroxy PGE1	https://pubchem.ncbi.nlm.nih.gov/compound/5283115
(5Z,8Z,11Z,13E)-15-oxoicosa-5,8,11,13-tetraenoic acid	15-OxoETE	https://pubchem.ncbi.nlm.nih.gov/compound/5280701
(Z)-7-[(1R,2R,3R,5S)-3,5-dihydroxy-2-[(E,3S)-3-hydroxyoct-1-enyl]cyclopentyl]hept-5-enoic acid	PGF2a	https://pubchem.ncbi.nlm.nih.gov/compound/5280363
(11R,12E,14Z)-11-hydroxyicosa-12,14-dienoic acid	11(R)-HEDE	https://pubchem.ncbi.nlm.nih.gov/compound/16061090
(5E,7E,11E,14E,17E)-9-hydroxyicosa-5,7,11,14,17-pentaenoic acid	9-HEPE	https://pubchem.ncbi.nlm.nih.gov/compound/122164870
(5Z,8Z,11Z,14Z)-16-(3-ethyloxiran-2-yl)hexadeca-5,8,11,14-tetraenoic acid	17(18)-EpETE	https://pubchem.ncbi.nlm.nih.gov/compound/16061089
(4Z,7Z,10Z,13Z)-15-[3-[(Z)-pent-2-enyl]oxiran-2-yl]pentadeca-4,7,10,13-tetraenoic acid	16(17)-EpDPE	https://pubchem.ncbi.nlm.nih.gov/compound/14392758
(11Z,13E)-15-oxoicosa-11,13-dienoic acid	15-OxoEDE	https://pubchem.ncbi.nlm.nih.gov/compound/5283013
7-[(1R,2R,3R)-3-hydroxy-2-[(E,3S)-3-hydroxyoct-1-enyl]-5-oxocyclopentyl]heptanoic acid	PGE1	https://pubchem.ncbi.nlm.nih.gov/compound/5280723
7-[3,5-dihydroxy-2-(3-oxooctyl)cyclopentyl]hept-5-enoic acid	13,14dh-15k-PGF2a	https://pubchem.ncbi.nlm.nih.gov/compound/1427
(5S,6Z,8E,10E,12R,14Z)-5,12-dihydroxyicosa-6,8,10,14-tetraenoic acid	LTB4	https://pubchem.ncbi.nlm.nih.gov/compound/5280492
(Z)-7-[(1R,2R,3R)-3-hydroxy-2-[(1E,3S,5Z)-3-hydroxyocta-1,5-dienyl]-5-oxocyclopentyl]hept-5-enoic acid	PGE3	https://pubchem.ncbi.nlm.nih.gov/compound/5280937
(4Z,7Z,10Z)-12-[3-[(2Z,5Z)-octa-2,5-dienyl]oxiran-2-yl]dodeca-4,7,10-trienoic acid	13(14)-EpDPE	https://pubchem.ncbi.nlm.nih.gov/compound/11674605
7-[(1R,2R,3R)-3-hydroxy-2-[(3S)-3-hydroxyoctyl]-5-oxocyclopentyl]heptanoic acid	13,14dhPGE1	https://pubchem.ncbi.nlm.nih.gov/compound/161273
(Z)-7-[(1S,5E)-5-[(3S)-3-hydroxyoctylidene]-4-oxocyclopent-2-en-1-yl]hept-5-enoic acid	D12-PGJ2	https://pubchem.ncbi.nlm.nih.gov/compound/5280885
(4S,5E,7E,9E,13Z,15E,17S,19Z)-4,11,17-trihydroxydocosa-5,7,9,13,15,19-hexaenoic acid	AT-RvD3	https://pubchem.ncbi.nlm.nih.gov/compound/44251573
(Z)-7-[(1R,2R,5S)-5-hydroxy-2-[(1E,3S,5Z)-3-hydroxyocta-1,5-dienyl]-3-oxocyclopentyl]hept-5-enoic acid	PGD3	https://pubchem.ncbi.nlm.nih.gov/compound/5282260
(Z)-7-[(2R,3S,4S)-4-hydroxy-2-[(E,3S)-3-hydroxyoct-1-enyl]-6-oxooxan-3-yl]hept-5-enoic acid	11dh-TXB2	https://pubchem.ncbi.nlm.nih.gov/compound/5280891
(5Z,8Z,11Z)-13-[3-[(Z)-pent-2-enyl]oxiran-2-yl]trideca-5,8,11-trienoic acid	14(15)-EpETE	https://pubchem.ncbi.nlm.nih.gov/compound/16061088
(5S,6R,7E,9E,11Z,13E,15S,17Z)-5,6,15-trihydroxyicosa-7,9,11,13,17-pentaenoic acid	LXA5	https://pubchem.ncbi.nlm.nih.gov/compound/13914950
(5S,6E,8Z,11Z,14Z,16E,18R)-5,18-dihydroxyicosa-6,8,11,14,16-pentaenoic acid	RvE2	https://pubchem.ncbi.nlm.nih.gov/compound/16061125
(Z)-7-[(1R,2R,3R)-3-hydroxy-5-oxo-2-[(E)-3-oxooct-1-enyl]cyclopentyl]hept-5-enoic acid	15-keto PGE2	https://pubchem.ncbi.nlm.nih.gov/compound/5280719
(Z)-7-[(1R,3aS,7aS)-4-butyl-2,5-dioxo-3,3a,4,6,7,7a-hexahydro-1H-inden-1-yl]hept-5-enoic acid	Bicyclo PGE2	https://pubchem.ncbi.nlm.nih.gov/compound/5283043
(Z)-7-[(1R,2R,3R,5S)-2-[(E,3S)-3,8-dihydroxyoct-1-enyl]-3,5-dihydroxycyclopentyl]hept-5-enoic acid	20-OH PGF2a	https://pubchem.ncbi.nlm.nih.gov/compound/5283040
(4Z,7R,8E,10E,12Z,14S)-7,14-dihydroxyoctadeca-4,8,10,12-tetraenedioic acid	18-carboxy dinor LTB4	https://pubchem.ncbi.nlm.nih.gov/compound/6438938
(5S,6S,7E,9E,11Z,14Z)-5,6-dihydroxyicosa-7,9,11,14-tetraenoic acid	5(S),6(S)-DiHETE	https://pubchem.ncbi.nlm.nih.gov/compound/5283161
(5Z,8Z,10E,14Z)-12-oxoicosa-5,8,10,14-tetraenoic acid	12-OxoETE	https://pubchem.ncbi.nlm.nih.gov/compound/5283162
7-[(1R,2R,3R)-3-hydroxy-5-oxo-2-(3-oxooctyl)cyclopentyl]heptanoic acid	13,14dh-15k-PGE1	https://pubchem.ncbi.nlm.nih.gov/compound/165284
7-[(1R,2R,3R)-3-hydroxy-2-[(E,3R)-3-hydroxyoct-1-enyl]-5-oxocyclopentyl]heptanoic acid	15(R)-PGE1	https://pubchem.ncbi.nlm.nih.gov/compound/5283056
5-[(1R,2R,3R)-3-hydroxy-2-[(E,3S)-3-hydroxyoct-1-enyl]-5-oxocyclopentyl]pentanoic acid	2,3-dinor PGE1	https://pubchem.ncbi.nlm.nih.gov/compound/16061101
(E)-7-[(1S,2R,3R,5S)-3,5-dihydroxy-2-[(Z)-oct-2-enyl]cyclopentyl]-5-hydroxyhept-6-enoic acid	iPF-VI	https://pubchem.ncbi.nlm.nih.gov/compound/42607309
7-[(1R,2R,3R)-3-hydroxy-2-[(E,3S)-3-hydroxyoct-1-enyl]-5-oxocyclopentyl]-6-oxoheptanoic acid	6-keto PGE1	https://pubchem.ncbi.nlm.nih.gov/compound/5280889
(Z)-5-[(2R,3S,4S)-4-hydroxy-2-[(E,3S)-3-hydroxyoct-1-enyl]-6-oxooxan-3-yl]pent-3-enoic acid	11dh-2,3-dinor TXB2	https://pubchem.ncbi.nlm.nih.gov/compound/35024530
(5S,6Z,8E,10E,14Z)-5-hydroxy-12-oxoicosa-6,8,10,14-tetraenoic acid	12-OxoLTB4	https://pubchem.ncbi.nlm.nih.gov/compound/5280876
(5S,6Z,8E,10E,12R,14Z)-5,12,20-trihydroxyicosa-6,8,10,14-tetraenoic acid	20-hydroxy LTB4	https://pubchem.ncbi.nlm.nih.gov/compound/5280745
(5S,6Z,8E,10E,12R,14Z,17Z)-5,12-dihydroxyicosa-6,8,10,14,17-pentaenoic acid	LTB5	https://pubchem.ncbi.nlm.nih.gov/compound/5283125
(Z)-7-[3-[(2Z,5Z,8Z)-undeca-2,5,8-trienyl]oxiran-2-yl]hept-5-enoic acid	8(9)-EpETE	https://pubchem.ncbi.nlm.nih.gov/compound/16061086
(8Z,11Z,14Z,17Z)-5,6-dihydroxyicosa-8,11,14,17-tetraenoic acid	5,6-DiHETE(EPA)	https://pubchem.ncbi.nlm.nih.gov/compound/14429105
(5S,6R,7E,9E,11Z,13E,15R)-5,6,15-trihydroxyicosa-7,9,11,13-tetraenoic acid	15-epi LXA4	https://pubchem.ncbi.nlm.nih.gov/compound/9841438
(5S,6E,8Z,10E,12E,14R,15S)-5,14,15-trihydroxyicosa-6,8,10,12-tetraenoic acid	LXB4	https://pubchem.ncbi.nlm.nih.gov/compound/5280915
(4S,5R,6E,8E,10Z,13Z,15E,17S,19Z)-4,5,17-trihydroxydocosa-6,8,10,13,15,19-hexaenoic acid	RvD4	https://pubchem.ncbi.nlm.nih.gov/compound/58436112
(4Z,7Z,10R,11E,13E,15Z,17S,19Z)-10,17-dihydroxydocosa-4,7,11,13,15,19-hexaenoic acid	PD1(n-3, DPA)	https://pubchem.ncbi.nlm.nih.gov/compound/16042541
(4Z,7R,8E,10E,12Z,14S,16Z,19Z)-7,14-dihydroxydocosa-4,8,10,12,16,19-hexaenoic acid	7(S)-Maresin1	https://pubchem.ncbi.nlm.nih.gov/compound/60201795
7-[(1R,2R,3R)-3-hydroxy-2-[(1E,3S,5Z)-3-hydroxyocta-1,5-dienyl]-5-oxocyclopentyl]heptanoic acid	D17-PGE1	https://pubchem.ncbi.nlm.nih.gov/compound/5283114
7-[(1R,2R,3R)-3-hydroxy-5-oxo-2-[(E)-3-oxooct-1-enyl]cyclopentyl]heptanoic acid	15-keto PGE1	https://pubchem.ncbi.nlm.nih.gov/compound/5280710
7-[(3aS,7aS)-4-butyl-2,5-dioxo-3,3a,4,6,7,7a-hexahydro-1H-inden-1-yl]heptanoic acid	Bicyclo PGE1	https://pubchem.ncbi.nlm.nih.gov/compound/91746206
(Z)-7-[(1S,5E)-5-[(Z)-oct-2-enylidene]-4-oxocyclopent-2-en-1-yl]hept-5-enoic acid	15d-D12,14-PGJ2	https://pubchem.ncbi.nlm.nih.gov/compound/5283035
(Z)-7-[(1S,5E)-5-[(2E,5Z)-octa-2,5-dienylidene]-4-oxocyclopent-2-en-1-yl]hept-5-enoic acid	15d-D12,14-PGJ3	https://pubchem.ncbi.nlm.nih.gov/compound/117990534
7-[(1R,3R,5S)-3,5-dihydroxy-2-[(E,3S)-3-hydroxyoct-1-enyl]cyclopentyl]heptanoic acid	PGF1a	https://pubchem.ncbi.nlm.nih.gov/compound/6473774
(Z)-7-[(1R,2R,3R,5S)-3,5-dihydroxy-2-[(1E,3S,5Z)-3-hydroxyocta-1,5-dienyl]cyclopentyl]hept-5-enoic acid	PGF3a	https://pubchem.ncbi.nlm.nih.gov/compound/5280940
(Z)-7-[(1S,2R,3R,5S)-3,5-dihydroxy-2-[(E,3S)-3-hydroxyoct-1-enyl]cyclopentyl]hept-5-enoic acid	8-isoPGF2a	https://pubchem.ncbi.nlm.nih.gov/compound/5282263
(Z)-7-[(1R,2R,3S,5S)-3,5-dihydroxy-2-(3-oxooctyl)cyclopentyl]hept-5-enoic acid	11bPGF2a	https://pubchem.ncbi.nlm.nih.gov/compound/25755792
7-[(1R,2R,3R,5S)-3,5-dihydroxy-2-(3-oxooctyl)cyclopentyl]-6-oxoheptanoic acid	6,15-diketo PGFa	https://pubchem.ncbi.nlm.nih.gov/compound/174013
(Z)-5-[(2R,4S,6R)-4,6-dihydroxy-2-[(E,3S)-3-hydroxyoct-1-enyl]oxan-3-yl]pent-3-enoic acid	2,3-dinor TXB2	https://pubchem.ncbi.nlm.nih.gov/compound/6438342
(Z)-7-[(2R,3S,4S)-4-hydroxy-2-[(1E,3S,5Z)-3-hydroxyocta-1,5-dienyl]-6-oxooxan-3-yl]hept-5-enoic acid	11dh TXB3	https://pubchem.ncbi.nlm.nih.gov/compound/16061115
(5R,6E,8Z,10E,12S,14Z)-5,12-dihydroxyhenicosa-6,8,10,14-tetraenedioic acid	20-COOH LTB4	https://pubchem.ncbi.nlm.nih.gov/compound/6438992
(5Z,8S,9E,11Z,13E,15S)-8,15-dihydroxyicosa-5,9,11,13-tetraenoic acid	8(S),15(S)-DiHETE	https://pubchem.ncbi.nlm.nih.gov/compound/5283183
(5Z,7E,11Z,14Z)-9-hydroxyicosa-5,7,11,14-tetraenoic acid	9-HETE	https://pubchem.ncbi.nlm.nih.gov/compound/14123398
(5Z,8Z)-10-[3-[(2Z,5Z)-octa-2,5-dienyl]oxiran-2-yl]deca-5,8-dienoic acid	11(12)-EpETE	https://pubchem.ncbi.nlm.nih.gov/compound/16061087
(5S,6R,7E,9E,11Z,13E)-5,6-dihydroxy-15-oxoicosa-7,9,11,13-tetraenoic acid	15-oxo LXA4	https://pubchem.ncbi.nlm.nih.gov/compound/52921886
(4Z,7S,8R,9E,11E,13Z,15E,17S,19Z)-7,8,17-trihydroxydocosa-4,9,11,13,15,19-hexaenoic acid	RvD1	https://pubchem.ncbi.nlm.nih.gov/compound/44251266
(4Z,7S,8R,9E,11E,13Z,15E,17R,19Z)-7,8,17-trihydroxydocosa-4,9,11,13,15,19-hexaenoic acid	AT-RvD1	https://pubchem.ncbi.nlm.nih.gov/compound/16126783
(4Z,7S,8E,10Z,12E,14E,16R,17S,19Z)-7,16,17-trihydroxydocosa-4,8,10,12,14,19-hexaenoic acid	RvD2	https://pubchem.ncbi.nlm.nih.gov/compound/11383310
(4S,5E,7E,9E,13Z,15E,17R,19Z)-4,11,17-trihydroxydocosa-5,7,9,13,15,19-hexaenoic acid	RvD3	https://pubchem.ncbi.nlm.nih.gov/compound/53477497
(5Z,7S,8E,10Z,13Z,15E,17S,19Z)-7,17-dihydroxydocosa-5,8,10,13,15,19-hexaenoic acid	RvD5	https://pubchem.ncbi.nlm.nih.gov/compound/16061139
(4S,5E,7Z,10Z,13Z,15E,17S,19Z)-4,17-dihydroxydocosa-5,7,10,13,15,19-hexaenoic acid	RvD6 (4,17-DiHDoHE)	https://pubchem.ncbi.nlm.nih.gov/compound/25073193
(4Z,7S,9E,11E,13Z,15E,17S,19Z)-7,17-dihydroxy-8-oxodocosa-4,9,11,13,15,19-hexaenoic acid	8-oxoRvD1	https://pubchem.ncbi.nlm.nih.gov/compound/53477507
(4Z,7S,8R,9E,11E,13Z,15E,19Z)-7,8-dihydroxy-17-oxodocosa-4,9,11,13,15,19-hexaenoic acid	17-oxoRvD1	https://pubchem.ncbi.nlm.nih.gov/compound/44576257
(5S,6Z,8E,10E,12R,14Z,16E,18R)-5,12,18-trihydroxyicosa-6,8,10,14,16-pentaenoic acid	RvE1	https://pubchem.ncbi.nlm.nih.gov/compound/10473088
(5Z,8Z,11Z,13E,15E,18S)-17,18-dihydroxyicosa-5,8,11,13,15-pentaenoic acid	RvE3	https://pubchem.ncbi.nlm.nih.gov/compound/72204623
(4Z,7Z,10R,11E,13E,15Z,17S,19Z)-10,17-dihydroxydocosa-4,7,11,13,15,19-hexaenoic acid	PD1	https://pubchem.ncbi.nlm.nih.gov/compound/16042541
(4Z,7Z,10R,11E,13E,15Z,17R,19Z)-10,17-dihydroxydocosa-4,7,11,13,15,19-hexaenoic acid	AT-PD1	https://pubchem.ncbi.nlm.nih.gov/compound/71508666
(4Z,7Z,10S,11E,13Z,15E,17S,19Z)-10,17-dihydroxydocosa-4,7,11,13,15,19-hexaenoic acid	10S,17S-DiHDoHE	https://pubchem.ncbi.nlm.nih.gov/compound/11667655
(4Z,7Z,10R,11E,13E,15Z,17S,19Z)-10,17,22-trihydroxydocosa-4,7,11,13,15,19-hexaenoate	22-OH-PD1	https://pubchem.ncbi.nlm.nih.gov/compound/132472333
(4Z,7R,8E,10E,12Z,14S,16Z,19Z)-7,14-dihydroxydocosa-4,8,10,12,16,19-hexaenoic acid	Maresin1	https://pubchem.ncbi.nlm.nih.gov/compound/60201795
